# Supplementary material for: Diffraction data of core-shell nanoparticles from an X-ray free electron laser
Source: Sci Data. 2017 Apr 11;4:170048. doi: 10.1038/sdata.2017.48 (PMC5387922; doi:10.1038/sdata.2017.48)
Supplement: Supplementary file 1 [file sdata201748-isa1.zip › i_Investigation.txt]

# Investigation File generated for Scientific Data with Investigation File Authoring Tool version 0.1.0 on 16/03/2017 - This metadata file is CC0
ONTOLOGY SOURCE REFERENCE
Term Source Name	UO	OMIT	CHEBI	ERO	NCIT	CHMO	OBI
Term Source File	http://data.bioontology.org/ontologies/UO	http://data.bioontology.org/ontologies/OMIT	http://data.bioontology.org/ontologies/CHEBI	http://data.bioontology.org/ontologies/ERO	http://data.bioontology.org/ontologies/NCIT	http://data.bioontology.org/ontologies/CHMO	http://data.bioontology.org/ontologies/OBI
Term Source Version	unknown	OBO 4.0-12122013-2338	148	2013-08-02	16.05e	releases/2014-11-20	2014-08-18
Term Source Description	Units of Measurement Ontology	Ontology for MicroRNA Target	Chemical Entities of Biological Interest Ontology	Eagle-I Research Resource Ontology	National Cancer Institute Thesaurus	Chemical Methods Ontology	Ontology for Biomedical Investigations
INVESTIGATION
Investigation Identifier
Investigation Title
Investigation Description
Investigation Submission Date
Investigation Public Release Date
INVESTIGATION PUBLICATIONS
Investigation PubMed ID
Investigation Publication DOI
Investigation Publication Author List
Investigation Publication Title
Investigation Publication Status
Investigation Publication Status Term Accession Number
Investigation Publication Status Term Source REF
INVESTIGATION CONTACTS
Investigation Person Last Name
Investigation Person Mid Initials
Investigation Person First Name
Investigation Person Address
Investigation Person Phone
Investigation Person Fax
Investigation Person Email
Investigation Person Affiliation
Investigation Person Roles
Investigation Person Roles Term Accession Number
Investigation Person Roles Term Source REF
STUDY
Study Identifier	10.1038/sdata.2017.48
Study Title	Diffraction data of core-shell nanoparticles from an X-ray free electron laser
Study Submission Date	11/01/2017
Study Public Release Date	11/04/2017
Study Description	http://www.nature.com/articles/sdata201748#abstract
Study File Name	s_study_Liu.txt
Comment[Subject Keywords]	///;//
Comment[Manuscript Licence]	CC BY-4.0
Comment[Experimental Metadata Licence]	CC0
Comment[Supplementary Information File Name]	
Comment[Supplementary Information File Type]	x-zip-compressed
Comment[Supplementary Information File URL]	http://www.nature.com/articles/sdata201748#supplementary-information
Comment[Data Repository]	Coherent X-ray Imaging Data Bank (CXIDB)
Comment[Data Record Accession]	doi:10.11577/1345570
Comment[Data Record URI]	http://dx.doi.org/10.11577/1345570
STUDY DESIGN DESCRIPTORS
Study Design Type	single particle analysis	Nanoparticle Physical Characterization
Study Design Type Term Accession Number	ERO:0001790	NCIT:C62362
Study Design Type Term Source REF	ERO	NCIT
STUDY PUBLICATIONS
Study PubMed ID
Study Publication DOI
Study Publication Author List
Study Publication Title
Study Publication Status
Study Publication Status Term Accession Number
Study Publication Status Term Source REF
STUDY FACTORS
Study Factor Name
Study Factor Type
Study Factor Type Term Accession Number
Study Factor Type Term Source REF
STUDY ASSAYS
Study Assay Measurement Type	X-ray diffraction data
Study Assay Measurement Type Term Accession Number	CHMO:0000850
Study Assay Measurement Type Term Source REF	CHMO
Study Assay Technology Type	X-ray free electron laser
Study Assay Technology Type Term Accession Number	""
Study Assay Technology Type Term Source REF	""
Study Assay Technology Platform	""
Study Assay File Name	a_assay_Liu.txt
STUDY PROTOCOLS
Study Protocol Name	Sample preparation	Sample injection and data collection	Data Analysis	Hit-finding
Study Protocol Type	sample preparation for assay	data collection meth	data transformation	information processor function
Study Protocol Type Term Accession Number	OBI:0000073	""	OBI:0200000	OBI:0000392
Study Protocol Type Term Source REF	ERO	""	ERO	OBI
Study Protocol Description				
Study Protocol URI	""	""	""	""
Study Protocol Version				
Study Protocol Parameters Name	crystal size	instrument; operating mode; beamline; experiment environment; wavelength; pulse duration; detector model; detector distance; sample delivery method; sample delivery device; sample temperature; sample environment; energy at interaction region; x-ray focus size	software	""
Study Protocol Parameters Name Term Accession Number	""	""	""	""
Study Protocol Parameters Name Term Source REF	""	""	""	""
Study Protocol Components Name	""	""	""	""
Study Protocol Components Type	""	""	""	""
Study Protocol Components Type Term Accession Number	""	""	""	""
Study Protocol Components Type Term Source REF	""	""	""	""
STUDY CONTACTS
Study Person Last Name	Li	Chiu	Wang	Kassemeyer	Botha	Shoeman	Lawrence	Kupitz	Kirian	James	Wang	Nelson	Messerschmidt	Boutet	Williams	Hartmann	Jafarpour	Foucar	Barty	Chapman	Liang	Menzel	Wang	Basu	Fromme	Doak	Fromme	Weierstall	Huang	Spence	Schlichting	Hogue	Liu
Study Person First Name	Xuanxuan	Chun-Ya	Hsiang-Ju	Stephan	Sabine	Robert L.	Robert M.	Christopher	Richard	Daniel	Dingjie	Garrett	Marc	Sébastien	Garth J.	Elisabeth	Aliakbar	Lutz M.	Anton	Henry	Mengning	Andreas	Fenglin	Shibom	Raimund	R. Bruce	Petra	Uwe	Michael H.	John C. H.	Ilme	Brenda G.	Haiguang
Study Person Mid Initials																																	
Study Person Email	""	""	""	""	""	""	""	""	""	""	""	""	""	""	""	""	""	""	""	""	""	""	""	""	""	""	""	""	""	""	""	""	hgliu@csrc.ac.cn
Study Person Phone																																	
Study Person Fax																																	
Study Person Address																																	
Study Person Affiliation	Complex Systems Division, Beijing Computational Science Research Center, ZPark II, Haidian, Beijing 100193, China	Department of Chemistry, National Tsing Hua University, Hsinchu 30013, Taiwan	Department of Chemistry, National Tsing Hua University, Hsinchu 30013, Taiwan	Max-Planck-Institut für Medizinische Forschung, Jahnstraße 29, 69120 Heidelberg, Germany	Max-Planck-Institut für Medizinische Forschung, Jahnstraße 29, 69120 Heidelberg, Germany	Max-Planck-Institut für Medizinische Forschung, Jahnstraße 29, 69120 Heidelberg, Germany	Biodesign Center for Immunotherapy, Vaccines and Virotherapy, Arizona State University, Tempe, Arizona 85287, USA	School of Molecular Sciences, Arizona State University, Tempe, Arizona 85287, USA	Department of Physics, Arizona State University, Tempe, Arizona 85297, USA	Department of Physics, Arizona State University, Tempe, Arizona 85297, USA	Department of Physics, Arizona State University, Tempe, Arizona 85297, USA	Department of Physics, Arizona State University, Tempe, Arizona 85297, USA	Linac Coherent Light Source (LCLS), SLAC National Accelerator Laboratory, Menlo Park, California 94025, USA	Linac Coherent Light Source (LCLS), SLAC National Accelerator Laboratory, Menlo Park, California 94025, USA	Linac Coherent Light Source (LCLS), SLAC National Accelerator Laboratory, Menlo Park, California 94025, USA	Max-Planck-Institut für Medizinische Forschung, Jahnstraße 29, 69120 Heidelberg, Germany	Max-Planck-Institut für Medizinische Forschung, Jahnstraße 29, 69120 Heidelberg, Germany	Max-Planck-Institut für Medizinische Forschung, Jahnstraße 29, 69120 Heidelberg, Germany	Center for Free Electron Laser Science, Deutsches Elektronen-Synchrotron DESY, 22607 Hamburg, Germany	Center for Free Electron Laser Science, Deutsches Elektronen-Synchrotron DESY, 22607 Hamburg, Germany	Center for Free Electron Laser Science, Deutsches Elektronen-Synchrotron DESY, 22607 Hamburg, Germany	Swiss Light Source, Paul Scherrer Institute, CH-5232 Villigen, Switzerland	Center for Free Electron Laser Science, Deutsches Elektronen-Synchrotron DESY, 22607 Hamburg, Germany	Biodesign Center for Applied Structural Discovery, Arizona State University, Tempe, Arizona 85287, USA	Biodesign Center for Applied Structural Discovery, Arizona State University, Tempe, Arizona 85287, USA	Max-Planck-Institut für Medizinische Forschung, Jahnstraße 29, 69120 Heidelberg, Germany	Biodesign Center for Applied Structural Discovery, Arizona State University, Tempe, Arizona 85287, USA	Biodesign Center for Applied Structural Discovery, Arizona State University, Tempe, Arizona 85287, USA	Department of Chemistry, National Tsing Hua University, Hsinchu 30013, Taiwan	Biodesign Center for Applied Structural Discovery, Arizona State University, Tempe, Arizona 85287, USA	Max-Planck-Institut für Medizinische Forschung, Jahnstraße 29, 69120 Heidelberg, Germany	Biodesign Center for Immunotherapy, Vaccines and Virotherapy, Arizona State University, Tempe, Arizona 85287, USA	Complex Systems Division, Beijing Computational Science Research Center, ZPark II, Haidian, Beijing 100193, China
Study Person Roles																																	
Study Person Roles Term Accession Number																																	
Study Person Roles Term Source REF																																	
Comment[Study Person ORCID]																				0000-0002-4655-1743		0000-0002-0489-609X											0000-0001-7324-6632
Comment[Funder]																																	
Comment[FundRef ID]																																	
Comment[Funder Term Source REF]																																	
Comment[Grant Identifier]																																	
