# Supplementary material for: Diffraction data of core-shell nanoparticles from an X-ray free electron laser
Source: Sci Data. 2017 Apr 11;4:170048. doi: 10.1038/sdata.2017.48 (PMC5387922; doi:10.1038/sdata.2017.48)
Supplement: Supplementary file 1 [file sdata201748-isa1.zip › s_study_Liu.txt]

Source Name	Characteristics[chemical entity]	Term Source REF	Term Accession Number	Protocol REF	Parameter Value[crystal size]	Unit	Term Source REF	Term Accession Number	Sample Name
National Tsinghua University	palladium-gold nanoparticle	CHEBI	CHEBI:52523	Sample preparation	52	nanometer	UO	UO:0000018	Pb-Au coreshell particle
