# Supplementary material for: Diffraction data of core-shell nanoparticles from an X-ray free electron laser
Source: Sci Data. 2017 Apr 11;4:170048. doi: 10.1038/sdata.2017.48 (PMC5387922; doi:10.1038/sdata.2017.48)
Supplement: Supplementary file 1 [file sdata201748-isa1.zip › a_assay_Liu.txt]

Sample Name	Protocol REF	Parameter Value[instrument]	Parameter Value[operating mode]	Parameter Value[beamline]	Parameter Value[experiment environment]	Parameter Value[wavelength]	Unit	Term Source REF	Term Accession Number	Parameter Value[pulse duration]	Unit	Term Source REF	Term Accession Number	Parameter Value[detector model]	Parameter Value[detector distance]	Unit	Term Source REF	Term Accession Number	Parameter Value[sample delivery method]	Parameter Value[sample delivery device]	Parameter Value[sample temperature]	Unit	Term Source REF	Term Accession Number	Parameter Value[sample environment]	Term Source REF	Term Accession Number	Parameter Value[energy at interaction region]	Unit	Term Source REF	Term Accession Number	Parameter Value[x-ray focus size]	Unit	Term Source REF	Term Accession Number	Assay Name	Raw Data File	Comment[Data Repository]	Comment[Data Record Accession]	Comment[Data Record URI]	Protocol REF	Parameter Value[software]	Protocol REF	Derived Data File	Comment[Data Repository]	Comment[Data Record Accession]	Comment[Data Record URI]
Pb-Au coreshell particle	Sample injection and data collection	Linac Coherent Light Source (LCLS)	pulsed	CXI	100nm chamber at CXI	2.06	angstrom	UO	UO:0000019	60	femtosecond			CSPAD 1.6	0.565	meter	UO	UO:0000008	liquid stream injector	GDVN	room temperature				water	OMIT	OMIT:0015695	10^12	photons per pulse			100	nanometer	UO	UO:0000018	Scan1	r0095-alg1	Coherent X-ray Imaging Data Bank (CXIDB)	doi:10.11577/1345570	http://dx.doi.org/10.11577/1345570	Data Analysis	cheetah	Hit-finding	normal-incidence-pattern.cxi	Coherent X-ray Imaging Data Bank (CXIDB)	doi:10.11577/1345570	http://dx.doi.org/10.11577/1345570
Pb-Au coreshell particle	Sample injection and data collection	Linac Coherent Light Source (LCLS)	pulsed	CXI	100nm chamber at CXI	2.06	angstrom	UO	UO:0000019	60	femtosecond			CSPAD 1.6	0.565	meter	UO	UO:0000008	liquid stream injector	GDVN	room temperature				water	OMIT	OMIT:0015695	10^12	photons per pulse			100	nanometer	UO	UO:0000018	Scan2	r0097-alg1	Coherent X-ray Imaging Data Bank (CXIDB)	doi:10.11577/1345570	http://dx.doi.org/10.11577/1345570	Data Analysis	cheetah	Hit-finding	normal-incidence-pattern.cxi	Coherent X-ray Imaging Data Bank (CXIDB)	doi:10.11577/1345570	http://dx.doi.org/10.11577/1345570
Pb-Au coreshell particle	Sample injection and data collection	Linac Coherent Light Source (LCLS)	pulsed	CXI	100nm chamber at CXI	2.06	angstrom	UO	UO:0000019	60	femtosecond			CSPAD 1.6	0.565	meter	UO	UO:0000008	liquid stream injector	GDVN	room temperature				water	OMIT	OMIT:0015695	10^12	photons per pulse			100	nanometer	UO	UO:0000018	Scan3	r0099-alg1	Coherent X-ray Imaging Data Bank (CXIDB)	doi:10.11577/1345570	http://dx.doi.org/10.11577/1345570	Data Analysis	cheetah	Hit-finding	normal-incidence-pattern.cxi	Coherent X-ray Imaging Data Bank (CXIDB)	doi:10.11577/1345570	http://dx.doi.org/10.11577/1345570
Pb-Au coreshell particle	Sample injection and data collection	Linac Coherent Light Source (LCLS)	pulsed	CXI	100nm chamber at CXI	2.06	angstrom	UO	UO:0000019	60	femtosecond			CSPAD 1.6	0.565	meter	UO	UO:0000008	liquid stream injector	GDVN	room temperature				water	OMIT	OMIT:0015695	10^12	photons per pulse			100	nanometer	UO	UO:0000018	Scan4	r0100-alg1	Coherent X-ray Imaging Data Bank (CXIDB)	doi:10.11577/1345570	http://dx.doi.org/10.11577/1345570	Data Analysis	cheetah	Hit-finding	normal-incidence-pattern.cxi	Coherent X-ray Imaging Data Bank (CXIDB)	doi:10.11577/1345570	http://dx.doi.org/10.11577/1345570
Pb-Au coreshell particle	Sample injection and data collection	Linac Coherent Light Source (LCLS)	pulsed	CXI	100nm chamber at CXI	2.06	angstrom	UO	UO:0000019	60	femtosecond			CSPAD 1.6	0.565	meter	UO	UO:0000008	liquid stream injector	GDVN	room temperature				water	OMIT	OMIT:0015695	10^12	photons per pulse			100	nanometer	UO	UO:0000018	Scan5	r0103-alg1	Coherent X-ray Imaging Data Bank (CXIDB)	doi:10.11577/1345570	http://dx.doi.org/10.11577/1345570	Data Analysis	cheetah	Hit-finding	normal-incidence-pattern.cxi	Coherent X-ray Imaging Data Bank (CXIDB)	doi:10.11577/1345570	http://dx.doi.org/10.11577/1345570
Pb-Au coreshell particle	Sample injection and data collection	Linac Coherent Light Source (LCLS)	pulsed	CXI	100nm chamber at CXI	2.06	angstrom	UO	UO:0000019	60	femtosecond			CSPAD 1.6	0.565	meter	UO	UO:0000008	liquid stream injector	GDVN	room temperature				water	OMIT	OMIT:0015695	10^12	photons per pulse			100	nanometer	UO	UO:0000018	Scan6	r0105-alg1	Coherent X-ray Imaging Data Bank (CXIDB)	doi:10.11577/1345570	http://dx.doi.org/10.11577/1345570	Data Analysis	cheetah	Hit-finding	normal-incidence-pattern.cxi	Coherent X-ray Imaging Data Bank (CXIDB)	doi:10.11577/1345570	http://dx.doi.org/10.11577/1345570
Pb-Au coreshell particle	Sample injection and data collection	Linac Coherent Light Source (LCLS)	pulsed	CXI	100nm chamber at CXI	2.06	angstrom	UO	UO:0000019	60	femtosecond			CSPAD 1.6	0.565	meter	UO	UO:0000008	liquid stream injector	GDVN	room temperature				water	OMIT	OMIT:0015695	10^12	photons per pulse			100	nanometer	UO	UO:0000018	Scan7	r0107-alg1	Coherent X-ray Imaging Data Bank (CXIDB)	doi:10.11577/1345570	http://dx.doi.org/10.11577/1345570	Data Analysis	cheetah	Hit-finding	normal-incidence-pattern.cxi	Coherent X-ray Imaging Data Bank (CXIDB)	doi:10.11577/1345570	http://dx.doi.org/10.11577/1345570
Pb-Au coreshell particle	Sample injection and data collection	Linac Coherent Light Source (LCLS)	pulsed	CXI	100nm chamber at CXI	2.06	angstrom	UO	UO:0000019	60	femtosecond			CSPAD 1.6	0.565	meter	UO	UO:0000008	liquid stream injector	GDVN	room temperature				water	OMIT	OMIT:0015695	10^12	photons per pulse			100	nanometer	UO	UO:0000018	Scan8	r0111-alg1	Coherent X-ray Imaging Data Bank (CXIDB)	doi:10.11577/1345570	http://dx.doi.org/10.11577/1345570	Data Analysis	cheetah	Hit-finding	normal-incidence-pattern.cxi	Coherent X-ray Imaging Data Bank (CXIDB)	doi:10.11577/1345570	http://dx.doi.org/10.11577/1345570
